# Supplementary material for: PSSNet—An Accurate Super-Secondary Structure for Protein Segmentation
Source: Int J Mol Sci. 2022 Nov 26;23(23):14813. doi: 10.3390/ijms232314813 (PMC9740782; doi:10.3390/ijms232314813)
Supplement: Supplementary file 1 [file ijms-23-14813-s001.zip]

Archive with 1 entries (1 files):
- ijms-2029795-supplementary.pdf
